# Supplementary material for: scDPN for High-throughput Single-cell CNV Detection to Uncover Clonal Evolution During HCC Recurrence
Source: Genomics Proteomics Bioinformatics. 2021 Jul 17;19(3):346–57. doi: 10.1016/j.gpb.2021.03.008 (PMC8864190; doi:10.1016/j.gpb.2021.03.008)
Supplement: Supplementary data 7 [file mmc7.xlsx]

## Sheet: 文章附件
Table S2 Single-cell resource for scDPN assessment and tumour clone analyses
CellID	Organism	SampID	Sample type	Description
SingleCell.0001	Homo sapiens	HCC01	Tumour	T1_P1
SingleCell.0002	Homo sapiens	HCC01	Tumour	T1_P1
SingleCell.0003	Homo sapiens	HCC01	Tumour	T1_P1
SingleCell.0004	Homo sapiens	HCC01	Tumour	T1_P1
SingleCell.0005	Homo sapiens	HCC01	Tumour	T1_P1
SingleCell.0006	Homo sapiens	HCC01	Tumour	T1_P1
SingleCell.0007	Homo sapiens	HCC01	Tumour	T1_P1
SingleCell.0008	Homo sapiens	HCC01	Tumour	T1_P1
SingleCell.0009	Homo sapiens	HCC01	Tumour	T1_P1
SingleCell.0010	Homo sapiens	HCC01	Tumour	T1_P1
SingleCell.0011	Homo sapiens	HCC01	Tumour	T1_P1
SingleCell.0012	Homo sapiens	HCC01	Tumour	T1_P1
SingleCell.0013	Homo sapiens	HCC01	Tumour	T1_P1
SingleCell.0014	Homo sapiens	HCC01	Tumour	T1_P1
SingleCell.0015	Homo sapiens	HCC01	Tumour	T1_P1
SingleCell.0016	Homo sapiens	HCC01	Tumour	T1_P1
SingleCell.0017	Homo sapiens	HCC01	Tumour	T1_P1
SingleCell.0018	Homo sapiens	HCC01	Tumour	T1_P1
SingleCell.0019	Homo sapiens	HCC01	Tumour	T1_P1
SingleCell.0020	Homo sapiens	HCC01	Tumour	T1_P1
SingleCell.0021	Homo sapiens	HCC01	Tumour	T1_P1
SingleCell.0022	Homo sapiens	HCC01	Tumour	T1_P1
SingleCell.0023	Homo sapiens	HCC01	Tumour	T1_P1
SingleCell.0024	Homo sapiens	HCC01	Tumour	T1_P1
SingleCell.0025	Homo sapiens	HCC01	Tumour	T1_P1
SingleCell.0026	Homo sapiens	YH01	YH cell line	T1_P1
SingleCell.0027	Homo sapiens	YH01	YH cell line	T1_P1
SingleCell.0028	Homo sapiens	YH01	YH cell line	T1_P1
SingleCell.0029	Homo sapiens	HCC01	Tumour	T2_P1
SingleCell.0030	Homo sapiens	HCC01	Tumour	T2_P1
SingleCell.0031	Homo sapiens	HCC01	Tumour	T2_P1
SingleCell.0032	Homo sapiens	HCC01	Tumour	T2_P1
SingleCell.0033	Homo sapiens	HCC01	Tumour	T2_P1
SingleCell.0034	Homo sapiens	HCC01	Tumour	T2_P1
SingleCell.0035	Homo sapiens	HCC01	Tumour	T2_P1
SingleCell.0036	Homo sapiens	HCC01	Tumour	T2_P1
SingleCell.0037	Homo sapiens	HCC01	Tumour	T2_P1
SingleCell.0038	Homo sapiens	HCC01	Tumour	T2_P1
SingleCell.0039	Homo sapiens	HCC01	Tumour	T2_P1
SingleCell.0040	Homo sapiens	HCC01	Tumour	T2_P1
SingleCell.0041	Homo sapiens	HCC01	Tumour	T2_P1
SingleCell.0042	Homo sapiens	HCC01	Tumour	T2_P1
SingleCell.0043	Homo sapiens	HCC01	Tumour	T2_P1
SingleCell.0044	Homo sapiens	HeLa01	HeLa S3 cell line	T2_P1
SingleCell.0045	Homo sapiens	HCC01	Adjacent normal tissue	T2_P1
SingleCell.0046	Homo sapiens	HCC01	Adjacent normal tissue	T2_P1
SingleCell.0047	Homo sapiens	HCC01	Adjacent normal tissue	T2_P1
SingleCell.0048	Homo sapiens	HCC01	Adjacent normal tissue	T2_P1
SingleCell.0049	Homo sapiens	YH01	YH cell line	T2_P1
SingleCell.0050	Homo sapiens	YH01	YH cell line	T2_P1
SingleCell.0051	Homo sapiens	HCC01	Tumour	T2_P2
SingleCell.0052	Homo sapiens	HCC01	Tumour	T2_P2
SingleCell.0053	Homo sapiens	HCC01	Tumour	T2_P2
SingleCell.0054	Homo sapiens	HCC01	Tumour	T2_P2
SingleCell.0055	Homo sapiens	HCC01	Tumour	T2_P2
SingleCell.0056	Homo sapiens	HCC01	Adjacent normal tissue	T2_P2
SingleCell.0057	Homo sapiens	HCC01	Adjacent normal tissue	T2_P2
SingleCell.0058	Homo sapiens	YH01	YH cell line	T2_P2
SingleCell.0059	Homo sapiens	YH01	YH cell line	T2_P2
SingleCell.0060	Homo sapiens	YH01	YH cell line	T2_P2
SingleCell.0061	Homo sapiens	HCC01	Tumour	T3_P1
SingleCell.0062	Homo sapiens	HCC01	Tumour	T3_P1
SingleCell.0063	Homo sapiens	YH01	YH cell line	T3_P1
SingleCell.0064	Homo sapiens	HCC01	Tumour	T3_P2
SingleCell.0065	Homo sapiens	HCC01	Tumour	T3_P2
SingleCell.0066	Homo sapiens	HCC01	Tumour	T3_P2
SingleCell.0067	Homo sapiens	HCC01	Tumour	T3_P2
SingleCell.0068	Homo sapiens	HCC01	Adjacent normal tissue	T3_P2
SingleCell.0069	Homo sapiens	HCC01	Adjacent normal tissue	T3_P2
SingleCell.0070	Homo sapiens	HCC01	Adjacent normal tissue	T3_P2
SingleCell.0071	Homo sapiens	HCC01	Adjacent normal tissue	T3_P2
SingleCell.0072	Homo sapiens	HCC01	Adjacent normal tissue	T3_P2
SingleCell.0073	Homo sapiens	HeLa01	HeLa S3 cell line	T2_P1
SingleCell.0074	Homo sapiens	HeLa01	HeLa S3 cell line	T2_P1
SingleCell.0075	Homo sapiens	HeLa01	HeLa S3 cell line	T2_P1
SingleCell.0076	Homo sapiens	HCC02	Tumour	Primary tumor
SingleCell.0077	Homo sapiens	HCC02	Tumour	Primary tumor
SingleCell.0078	Homo sapiens	HCC02	Tumour	Primary tumor
SingleCell.0079	Homo sapiens	HCC02	Tumour	Primary tumor
SingleCell.0080	Homo sapiens	HCC02	Tumour	Primary tumor
SingleCell.0081	Homo sapiens	HCC02	Tumour	Primary tumor
SingleCell.0082	Homo sapiens	HCC02	Tumour	Primary tumor
SingleCell.0083	Homo sapiens	HCC02	Tumour	Primary tumor
SingleCell.0084	Homo sapiens	HCC02	Tumour	Primary tumor
SingleCell.0085	Homo sapiens	HCC02	Tumour	Primary tumor
SingleCell.0086	Homo sapiens	HCC02	Tumour	Primary tumor
SingleCell.0087	Homo sapiens	HCC02	Tumour	Primary tumor
SingleCell.0088	Homo sapiens	HCC02	Tumour	Primary tumor
SingleCell.0089	Homo sapiens	HCC02	Tumour	Primary tumor
SingleCell.0090	Homo sapiens	HCC02	Tumour	Primary tumor
SingleCell.0091	Homo sapiens	HCC02	Tumour	Primary tumor
SingleCell.0092	Homo sapiens	HCC02	Tumour	Primary tumor
SingleCell.0093	Homo sapiens	HCC02	Tumour	Primary tumor
SingleCell.0094	Homo sapiens	HCC02	Tumour	Primary tumor
SingleCell.0095	Homo sapiens	HCC02	Tumour	Primary tumor
SingleCell.0096	Homo sapiens	HCC02	Tumour	Primary tumor
SingleCell.0097	Homo sapiens	HCC02	Tumour	Primary tumor
SingleCell.0098	Homo sapiens	HCC02	Tumour	Primary tumor
SingleCell.0099	Homo sapiens	HCC02	Tumour	Primary tumor
SingleCell.0100	Homo sapiens	HCC02	Tumour	Primary tumor
SingleCell.0101	Homo sapiens	HCC02	Tumour	Primary tumor
SingleCell.0102	Homo sapiens	HCC02	Tumour	Primary tumor
SingleCell.0103	Homo sapiens	HCC02	Tumour	Primary tumor
SingleCell.0104	Homo sapiens	HCC02	Tumour	Primary tumor
SingleCell.0105	Homo sapiens	HCC02	Tumour	Primary tumor
SingleCell.0106	Homo sapiens	HCC02	Tumour	Primary tumor
SingleCell.0107	Homo sapiens	HCC02	Tumour	Primary tumor
SingleCell.0108	Homo sapiens	HCC02	Tumour	Primary tumor
SingleCell.0109	Homo sapiens	HCC02	Tumour	Primary tumor
SingleCell.0110	Homo sapiens	HCC02	Tumour	Primary tumor
SingleCell.0111	Homo sapiens	HCC02	Tumour	Primary tumor
SingleCell.0112	Homo sapiens	HCC02	Tumour	Primary tumor
SingleCell.0113	Homo sapiens	HCC02	Tumour	Primary tumor
SingleCell.0114	Homo sapiens	HCC02	Tumour	Primary tumor
SingleCell.0115	Homo sapiens	HCC02	Tumour	Primary tumor
SingleCell.0116	Homo sapiens	HCC02	Tumour	Primary tumor
SingleCell.0117	Homo sapiens	HCC02	Tumour	Primary tumor
SingleCell.0118	Homo sapiens	HCC02	Tumour	Primary tumor
SingleCell.0119	Homo sapiens	HCC02	Tumour	Primary tumor
SingleCell.0120	Homo sapiens	HCC02	Tumour	Primary tumor
SingleCell.0121	Homo sapiens	HCC02	Tumour	Primary tumor
SingleCell.0122	Homo sapiens	HCC02	Tumour	Primary tumor
SingleCell.0123	Homo sapiens	HCC02	Tumour	Primary tumor
SingleCell.0124	Homo sapiens	HCC02	Tumour	Primary tumor
SingleCell.0125	Homo sapiens	HCC02	Tumour	Primary tumor
SingleCell.0126	Homo sapiens	HCC02	Tumour	Primary tumor
SingleCell.0127	Homo sapiens	HCC02	Tumour	Primary tumor
SingleCell.0128	Homo sapiens	HCC02	Tumour	Primary tumor
SingleCell.0129	Homo sapiens	HCC02	Tumour	Primary tumor
SingleCell.0130	Homo sapiens	HCC02	Tumour	Primary tumor
SingleCell.0131	Homo sapiens	HCC02	Tumour	Primary tumor
SingleCell.0132	Homo sapiens	HCC02	Tumour	Primary tumor
SingleCell.0133	Homo sapiens	HCC02	Tumour	Primary tumor
SingleCell.0134	Homo sapiens	HCC02	Tumour	Primary tumor
SingleCell.0135	Homo sapiens	HCC02	Tumour	Primary tumor
SingleCell.0136	Homo sapiens	HCC02	Tumour	Primary tumor
SingleCell.0137	Homo sapiens	HCC02	Tumour	Primary tumor
SingleCell.0138	Homo sapiens	HCC02	Tumour	Primary tumor
SingleCell.0139	Homo sapiens	HCC02	Tumour	Primary tumor
SingleCell.0140	Homo sapiens	HCC02	Tumour	Primary tumor
SingleCell.0141	Homo sapiens	HCC02	Tumour	Primary tumor
SingleCell.0142	Homo sapiens	HCC02	Tumour	Primary tumor
SingleCell.0143	Homo sapiens	HCC02	Tumour	Primary tumor
SingleCell.0144	Homo sapiens	HCC02	Tumour	Primary tumor
SingleCell.0145	Homo sapiens	HCC02	Tumour	Primary tumor
SingleCell.0146	Homo sapiens	HCC02	Tumour	Primary tumor
SingleCell.0147	Homo sapiens	HCC02	Tumour	Primary tumor
SingleCell.0148	Homo sapiens	HCC02	Tumour	Primary tumor
SingleCell.0149	Homo sapiens	HCC02	Tumour	Primary tumor
SingleCell.0150	Homo sapiens	HCC02	Tumour	Primary tumor
SingleCell.0151	Homo sapiens	HCC02	Tumour	Primary tumor
SingleCell.0152	Homo sapiens	HCC02	Tumour	Primary tumor
SingleCell.0153	Homo sapiens	HCC02	Tumour	Primary tumor
SingleCell.0154	Homo sapiens	HCC02	Tumour	Primary tumor
SingleCell.0155	Homo sapiens	HCC02	Tumour	Primary tumor
SingleCell.0156	Homo sapiens	HCC02	Tumour	Primary tumor
SingleCell.0157	Homo sapiens	HCC02	Tumour	Primary tumor
SingleCell.0158	Homo sapiens	HCC02	Tumour	Primary tumor
SingleCell.0159	Homo sapiens	HCC02	Tumour	Primary tumor
SingleCell.0160	Homo sapiens	HCC02	Tumour	Primary tumor
SingleCell.0161	Homo sapiens	HCC02	Tumour	Primary tumor
SingleCell.0162	Homo sapiens	HCC02	Tumour	Primary tumor
SingleCell.0163	Homo sapiens	HCC02	Tumour	Primary tumor
SingleCell.0164	Homo sapiens	HCC02	Tumour	Primary tumor
SingleCell.0165	Homo sapiens	HCC02	Tumour	Primary tumor
SingleCell.0166	Homo sapiens	HCC02	Tumour	Primary tumor
SingleCell.0167	Homo sapiens	HCC02	Tumour	Primary tumor
SingleCell.0168	Homo sapiens	HCC02	Tumour	Primary tumor
SingleCell.0169	Homo sapiens	HCC02	Tumour	Primary tumor
SingleCell.0170	Homo sapiens	HCC02	Tumour	Primary tumor
SingleCell.0171	Homo sapiens	HCC02	Tumour	Primary tumor
SingleCell.0172	Homo sapiens	HCC02	Tumour	Primary tumor
SingleCell.0173	Homo sapiens	HCC02	Tumour	Primary tumor
SingleCell.0174	Homo sapiens	HCC02	Tumour	Primary tumor
SingleCell.0175	Homo sapiens	HCC02	Tumour	Primary tumor
SingleCell.0176	Homo sapiens	HCC02	Tumour	Primary tumor
SingleCell.0177	Homo sapiens	HCC02	Tumour	Primary tumor
SingleCell.0178	Homo sapiens	HCC02	Tumour	Primary tumor
SingleCell.0179	Homo sapiens	HCC02	Tumour	Primary tumor
SingleCell.0180	Homo sapiens	HCC02	Tumour	Primary tumor
SingleCell.0181	Homo sapiens	HCC02	Tumour	Primary tumor
SingleCell.0182	Homo sapiens	HCC02	Tumour	Recurrent cancer
SingleCell.0183	Homo sapiens	HCC02	Tumour	Recurrent cancer
SingleCell.0184	Homo sapiens	HCC02	Tumour	Recurrent cancer
SingleCell.0185	Homo sapiens	HCC02	Tumour	Recurrent cancer
SingleCell.0186	Homo sapiens	HCC02	Tumour	Recurrent cancer
SingleCell.0187	Homo sapiens	HCC02	Tumour	Recurrent cancer
SingleCell.0188	Homo sapiens	HCC02	Tumour	Recurrent cancer
SingleCell.0189	Homo sapiens	HCC02	Tumour	Recurrent cancer
SingleCell.0190	Homo sapiens	HCC02	Tumour	Recurrent cancer
SingleCell.0191	Homo sapiens	HCC02	Tumour	Recurrent cancer
SingleCell.0192	Homo sapiens	HCC02	Tumour	Recurrent cancer
SingleCell.0193	Homo sapiens	HCC02	Tumour	Recurrent cancer
SingleCell.0194	Homo sapiens	HCC02	Tumour	Recurrent cancer
SingleCell.0195	Homo sapiens	HCC02	Tumour	Recurrent cancer
SingleCell.0196	Homo sapiens	HCC02	Tumour	Recurrent cancer
SingleCell.0197	Homo sapiens	HCC02	Tumour	Recurrent cancer
SingleCell.0198	Homo sapiens	HCC02	Tumour	Recurrent cancer
SingleCell.0199	Homo sapiens	HCC02	Tumour	Recurrent cancer
SingleCell.0200	Homo sapiens	HCC02	Tumour	Recurrent cancer
SingleCell.0201	Homo sapiens	HCC02	Tumour	Recurrent cancer
SingleCell.0202	Homo sapiens	HCC02	Tumour	Recurrent cancer
SingleCell.0203	Homo sapiens	HCC02	Tumour	Recurrent cancer
SingleCell.0204	Homo sapiens	HCC02	Tumour	Recurrent cancer
SingleCell.0205	Homo sapiens	HCC02	Tumour	Recurrent cancer
SingleCell.0206	Homo sapiens	HCC02	Tumour	Recurrent cancer
SingleCell.0207	Homo sapiens	HCC02	Tumour	Recurrent cancer
SingleCell.0208	Homo sapiens	HCC02	Tumour	Recurrent cancer
SingleCell.0209	Homo sapiens	HCC02	Tumour	Recurrent cancer
SingleCell.0210	Homo sapiens	HCC02	Tumour	Recurrent cancer
SingleCell.0211	Homo sapiens	HCC02	Tumour	Recurrent cancer
SingleCell.0212	Homo sapiens	HCC02	Tumour	Recurrent cancer
SingleCell.0213	Homo sapiens	HCC02	Tumour	Recurrent cancer
SingleCell.0214	Homo sapiens	HCC02	Tumour	Recurrent cancer
SingleCell.0215	Homo sapiens	HCC02	Tumour	Recurrent cancer
SingleCell.0216	Homo sapiens	HCC02	Tumour	Recurrent cancer
SingleCell.0217	Homo sapiens	HCC02	Tumour	Recurrent cancer
SingleCell.0218	Homo sapiens	HCC02	Tumour	Recurrent cancer
SingleCell.0219	Homo sapiens	HCC02	Tumour	Recurrent cancer
SingleCell.0220	Homo sapiens	HCC02	Tumour	Recurrent cancer
SingleCell.0221	Homo sapiens	HCC02	Tumour	Recurrent cancer
SingleCell.0222	Homo sapiens	HCC02	Tumour	Recurrent cancer
SingleCell.0223	Homo sapiens	HCC02	Tumour	Recurrent cancer
SingleCell.0224	Homo sapiens	HCC02	Tumour	Recurrent cancer
SingleCell.0225	Homo sapiens	HCC02	Tumour	Recurrent cancer
SingleCell.0226	Homo sapiens	HCC02	Tumour	Recurrent cancer
SingleCell.0227	Homo sapiens	HCC02	Tumour	Recurrent cancer
SingleCell.0228	Homo sapiens	HCC02	Tumour	Recurrent cancer
SingleCell.0229	Homo sapiens	HCC02	Tumour	Recurrent cancer
SingleCell.0230	Homo sapiens	HCC02	Tumour	Recurrent cancer
SingleCell.0231	Homo sapiens	HCC02	Tumour	Recurrent cancer
SingleCell.0232	Homo sapiens	HCC02	Tumour	Recurrent cancer
SingleCell.0233	Homo sapiens	HCC02	Tumour	Recurrent cancer
SingleCell.0234	Homo sapiens	HCC02	Tumour	Recurrent cancer
SingleCell.0235	Homo sapiens	HCC02	Tumour	Recurrent cancer
SingleCell.0236	Homo sapiens	HCC02	Tumour	Recurrent cancer
SingleCell.0237	Homo sapiens	HCC02	Tumour	Recurrent cancer
SingleCell.0238	Homo sapiens	HCC02	Tumour	Recurrent cancer
SingleCell.0239	Homo sapiens	HCC02	Tumour	Recurrent cancer
SingleCell.0240	Homo sapiens	HCC02	Tumour	Recurrent cancer
SingleCell.0241	Homo sapiens	HCC02	Tumour	Recurrent cancer
SingleCell.0242	Homo sapiens	HCC02	Tumour	Recurrent cancer
SingleCell.0243	Homo sapiens	HCC02	Tumour	Recurrent cancer
SingleCell.0244	Homo sapiens	HCC02	Tumour	Recurrent cancer
SingleCell.0245	Homo sapiens	HCC02	Tumour	Recurrent cancer
SingleCell.0246	Homo sapiens	HCC02	Tumour	Recurrent cancer
SingleCell.0247	Homo sapiens	HCC02	Tumour	Recurrent cancer
SingleCell.0248	Homo sapiens	HCC02	Tumour	Recurrent cancer
SingleCell.0249	Homo sapiens	HCC02	Tumour	Recurrent cancer
SingleCell.0250	Homo sapiens	HCC02	Tumour	Recurrent cancer
SingleCell.0251	Homo sapiens	HCC02	Tumour	Recurrent cancer
SingleCell.0252	Homo sapiens	HCC02	Tumour	Recurrent cancer
SingleCell.0253	Homo sapiens	HCC02	Tumour	Recurrent cancer
SingleCell.0254	Homo sapiens	HCC02	Tumour	Recurrent cancer
SingleCell.0255	Homo sapiens	HCC02	Tumour	Recurrent cancer
SingleCell.0256	Homo sapiens	HCC02	Tumour	Recurrent cancer
SingleCell.0257	Homo sapiens	HCC02	Tumour	Recurrent cancer
SingleCell.0258	Homo sapiens	HCC02	Tumour	Recurrent cancer
SingleCell.0259	Homo sapiens	HCC02	Tumour	Recurrent cancer
SingleCell.0260	Homo sapiens	HCC02	Tumour	Recurrent cancer
SingleCell.0261	Homo sapiens	HCC02	Tumour	Recurrent cancer
SingleCell.0262	Homo sapiens	HCC02	Tumour	Recurrent cancer
SingleCell.0263	Homo sapiens	HCC02	Tumour	Recurrent cancer
SingleCell.0264	Homo sapiens	HCC02	Tumour	Recurrent cancer
SingleCell.0265	Homo sapiens	HCC02	Tumour	Recurrent cancer
SingleCell.0266	Homo sapiens	HCC02	Tumour	Recurrent cancer
SingleCell.0267	Homo sapiens	HCC02	Tumour	Recurrent cancer
SingleCell.0268	Homo sapiens	HCC02	Tumour	Recurrent cancer
SingleCell.0269	Homo sapiens	HCC02	Tumour	Recurrent cancer
SingleCell.0270	Homo sapiens	HCC02	Tumour	Recurrent cancer
SingleCell.0271	Homo sapiens	HCC02	Tumour	Recurrent cancer
SingleCell.0272	Homo sapiens	HCC02	Tumour	Recurrent cancer
SingleCell.0273	Homo sapiens	HCC02	Tumour	Recurrent cancer
SingleCell.0274	Homo sapiens	HCC02	Tumour	Recurrent cancer
SingleCell.0275	Homo sapiens	HCC02	Tumour	Recurrent cancer
SingleCell.0276	Homo sapiens	HCC02	Tumour	Recurrent cancer
SingleCell.0277	Homo sapiens	HCC02	Tumour	Recurrent cancer
SingleCell.0278	Homo sapiens	HCC02	Tumour	Recurrent cancer
SingleCell.0279	Homo sapiens	HCC02	Tumour	Recurrent cancer
SingleCell.0280	Homo sapiens	HCC02	Tumour	Recurrent cancer
SingleCell.0281	Homo sapiens	HCC02	Tumour	Recurrent cancer
SingleCell.0282	Homo sapiens	HCC02	Tumour	Recurrent cancer
SingleCell.0283	Homo sapiens	HCC02	Tumour	Recurrent cancer
SingleCell.0284	Homo sapiens	HCC02	Tumour	Recurrent cancer
SingleCell.0285	Homo sapiens	HCC02	Tumour	Recurrent cancer
SingleCell.0286	Homo sapiens	HCC02	Tumour	Recurrent cancer
SingleCell.0287	Homo sapiens	HCC02	Tumour	Recurrent cancer
SingleCell.0288	Homo sapiens	HCC02	Tumour	Recurrent cancer
SingleCell.0289	Homo sapiens	HCC02	Tumour	Recurrent cancer
SingleCell.0290	Homo sapiens	HCC02	Tumour	Recurrent cancer
SingleCell.0291	Homo sapiens	HCC02	Tumour	Recurrent cancer
SingleCell.0292	Homo sapiens	HCC02	Tumour	Recurrent cancer
SingleCell.0293	Homo sapiens	HCC02	Tumour	Recurrent cancer
SingleCell.0294	Homo sapiens	HCC02	Tumour	Recurrent cancer
SingleCell.0295	Homo sapiens	HCC02	Tumour	Recurrent cancer
SingleCell.0296	Homo sapiens	HCC02	Tumour	Recurrent cancer
SingleCell.0297	Homo sapiens	HCC02	Tumour	Recurrent cancer
SingleCell.0298	Homo sapiens	HCC02	Tumour	Recurrent cancer
SingleCell.0299	Homo sapiens	HCC02	Tumour	Recurrent cancer
